# Supplementary material for: Ablation of Mouse Selenium-Binding Protein 1 and 2 Elevates LDL by Disruption of Cholesterol Efflux and Lipid Metabolism
Source: Int J Mol Sci. 2025 Apr 3;26(7):3363. doi: 10.3390/ijms26073363 (PMC11989624; doi:10.3390/ijms26073363)
Supplement: Supplementary file 1 [file ijms-26-03363-s001.zip]

Archive with 1 entries (1 files):
- ijms-3523164-supplementary.pdf
